# Supplementary material for: Utilization of Mind–Body Intervention for Integrative Health Care of COVID-19 Patients and Survivors
Source: Int J Environ Res Public Health. 2022 May 29;19(11):6618. doi: 10.3390/ijerph19116618 (PMC9180827; doi:10.3390/ijerph19116618)
Supplement: Supplementary file 1 [file ijerph-19-06618-s001.zip]

Archive with 1 entries (1 files):
- ijerph-1695988-supplementary.pdf
